# Supplementary material for: Pharmacist-Led Collaborative Medication Management for the Elderly with Chronic Kidney Disease and Polypharmacy
Source: Int J Environ Res Public Health. 2021 Apr 20;18(8):4370. doi: 10.3390/ijerph18084370 (PMC8074256; doi:10.3390/ijerph18084370)
Supplement: Supplementary file 1 [file ijerph-18-04370-s001.zip]

Archive with 1 entries (1 files):
- ijerph-1144894-supplementary.pdf
